# Supplementary material for: Activation of TrkB signaling mitigates cerebellar anomalies caused by Rbm4-Bdnf deficiency
Source: Commun Biol. 2023 Sep 5;6:910. doi: 10.1038/s42003-023-05294-z (PMC10480162; doi:10.1038/s42003-023-05294-z)
Supplement: Supplementary file 4 — Supplementary Data [file 42003_2023_5294_MOESM4_ESM.xlsx]

## Sheet: Figure 1
1D: Foliation Index/100						1E: icf depth at P30
F.I./100	E18.5	P0	P10	P30		icf depth (μm)	WT	dKO
WT	0.1327	0.20437	0.579	0.6307			189.148	23.42
	0.1432	0.2232	0.544	0.65			172.321	77.541
	0.154	0.282	0.564	0.698			144.53	103.3
	0.098	0.218	0.689	0.693			100.42	22.52
Rbm4dKO	0.0371	0.1294	0.555	0.6139			99.5	33.43
	0.054	0.132	0.433	0.5733			201.29	54.27
	0.087	0.144	0.374	0.665		Mean	151.201	52.4135
	0.0677	0.162	0.412	0.58		stdev	44.0253	32.6156
Mean	E18.5	P0	P10	P30		sem	17.9733	13.3153
WT	0.131975	0.231893	0.594	0.667925		P-value	0.00130127	**
Rbm4dKO	0.06145	0.14185	0.4435	0.60805
WT Stdev	0.024262	0.0343357	0.0649359	0.0328647
WT SEM	0.012131	0.0171678	0.0324679	0.0164324
dKO Stdev	0.0211368	0.0148624	0.0782411	0.0419201
dKO SEM	0.0105684	0.00743118	0.0391205	0.0209601
P-value	0.00465072	0.00296033	0.0252719	0.065612

## Sheet: Figure 2
2A: Rotarod Testing										2B: Open field test									2C: EPM	All In zone	All In zone
Latency to fall (s)	WT	Test 1	Test 2	Test 3		Rbm4dKO	Test 1	Test 2	Test 3		Cumulative "S5" entry (s)	WT	Rbm4dKO		Total distance travelled (m)	WT	Rbm4dKO		Cumulative Duration (s)	OA / center-point	CA / center-point	OA/(OA+CA)	Average	Stdev	SEM	P-value
		285	300	176			47	70	300			143.78	122.56			182.691	164.855		WT	28.698	258.69	0.099858	0.115025	0.0638177	0.0260535	4.21397e-05
		163	300	300			50	261	300			27.63	145.61			117.519	205.987			26.971	248.259	0.0979944
		254	300	300			102	209	272			23.52	160.99			86.0215	145.808			30.473	269.32	0.101647
		120	128	131			149	184	300			33.4	330.76			132.151	251.86			29.754	258.491	0.103225
		198	272	118			118	203	253			18.28	130.16			38.3637	125.239			14.443	279.328	0.0491641
		160	213	198			234	239	291			90.86	155.26			106.142	168.376			49.821	159.28	0.238263
		117	200	143			206	229	276			78.28	179.95			83.8593	266.92		Rbm4dKO	68.591	177.43	0.278801	0.308368	0.0253669	0.010356
		93	130	144			79	167	215			2.2	156.92			48.7344	164.535			71.334	179.937	0.283893
		163	197	300			106	265	172			37.24	56.26			65.9892	275.249			75.492	150.2	0.334491
		143	282	299			24	94	241			4.14	225.99			34.827	115.702			80.539	158.32	0.337182
		131	287	250			155	203	300			20.75	162.83			47.6058	157.966			78.291	167.39	0.318669
		208	195	292			208	300	139			62.76	263.26			81.3601	234.632			75.554	178.69	0.297171
		300	300	300			48	82	179			75.18	261.59			75.2789	282.499
		183	191	113			26	96	300			5.34	172.21			26.5918	210.965
		248	240	282			215	205	290			0	146.88			17.1665	183.038
		252	244	300			23	166	285			33.2	173.01			62.8583	152.152
		157	269	300			114	195	281			16.42	99			57.9653	95.5872
	Average	186.765	238.118	232.118		Average	112	186.353	258.471		Average	39.5871	173.132		Average	74.4191	188.316
	Stdev	61.9794	57.7937	77.4483		Stdev	72.1344	67.3925	51.6407		Stdev	38.7392	65.8962		Stdev	42.1895	57.5772
	SEM	15.0322	14.017	18.784		SEM	17.4952	16.3451	12.5247		P-Value	3.51523e-08	***		P-Value	2.05302e-07	***
											SEM	9.39563	15.9822		SEM	10.2325	13.9645
	P-value	0.00277817	0.0221782	0.251728

## Sheet: Figure 3
3B: EGL thickness				3C: Ki67-/BrdU+ cells within EGL									3E: BrdU+ cells in cortex (%)									3G: NeuN+ cell number				3I:Main dendritic length				3J: PC number
P8 Ki67-positive EGL thickness (μm)	WT	dKO		P8 EGL Ki67-/BrdU+ (%)	I/II	III	IV/V	VI-VII	VIII	IX	X		P8 BrdU+ cells in cortex/total (%)	I/II	III	IV/V	VI/VII	VIII	IX	X		P8 VI-VII cortex PCL-IGL	WT	dKO		P8 Calbindin+ PC (μm)	WT	dKO		P8 sagittal section	WT	dKO
	20.618	37.57		WT	66.42	63.4	68.11	66.75	64.6	82.32	63.42		WT	65.6	47	54	64	54.9	62	50.5			998	413			28.4473	59.803			610	631
	22.32	43.11			67.83	68.7	66.32	68.65	65.6	68.43	68.7			60	51.5	56.71	63	56.78	61	57.6			936	313			25.2675	13.7394			622	633
	28.54	30.29			61.32	77.4	65.31	65.32	71.13	78.12	71.2			63.7	49.6	57.9	60.6	52.1	65	56			957	369			37.0252	43.3653			633	644
Average	23.826	36.99			74.5	80.3	55.6	70.5	55.6	79.3	77.4			55.8	47.7	58.8	55.7	66.6	54.7	57		Average	963.667	365			28.0116	18.91			628	621
Stdev	4.1702	6.42965			64.4	65.4	66.6	67.6	58.6	77.2	76.6			68.7	45.9	54.8	66	51.7	68	46		Stdev	31.5331	50.1199			38.9866	15.2863		Average	623.25	632.25
P-Value	0.0409332	*			58.6	56.5	64.5	68.4	77.4	68.4	67.7			70.5	58.47	59.8	65	54.6	70	59		SEM	15.7665	25.0599			40.9464	14.046		Stdev	9.91211	9.42956
SEM	2.40766	3.71216			77.6	57.7	76.5	62.3	79.3	68.6	88.4			55	53.3	60.8	59.7	55.1	53.5	61		P-value	6.24441e-05				42.1834	16.7285		SEM	4.95606	4.71478
					75.3	66.7	67.7	83.2	68.4	88.2	80.3			66.7	50.8	58.8	57.8	58	61	48							30.9374	16.6151		P-value	0.236308
																											27.9517	36.5933
				Rbm4dKO	52.06	53.4	52.13	52.44	76.52	55.3	50.3		Rbm4dKO	42.6	38.9	41	46	46	35	41.8							31.9436	32.3569
					55.32	50.2	75.42	51.43	57.65	68.2	75.3			37	35	42.6	54.6	37.3	43	39.9							29.024	40.6853
					51.22	57.8	54.52	60.3	53.54	72.3	55.3			44.3	45	37.6	47.7	27	41	33.5							33.1326	43.5681
					56.7	57.67	58.7	70.3	60.6	71.2	44.5			43.4	39.8	43.6	42.2	46.4	56.8	22.8							40.1247	19.0966
					60.2	68.8	34.32	56	65.43	57.6	60.5			23	43.7	42	49.7	21.6	54.8	39.6							45.5841	19.706
					54.55	65.4	56.7	66.5	38.21	66.3	67.5			55.7	47	34.7	33.68	33	29.7	45							4.16815	14.7319
					74.3	54.3	53.5	63.2	57.66	62.2	66.5			64	47.7	60	55.7	50.8	31.6	40.4							32.1682	12.5111
					57.6	57.7	54.2	60.1	53.4	75.3	70.2			53.7	41.6	35.7	47	45	33.1	45.8							29.8982	16.9448
					47.65	60.5	59.3	72	54.2	55.5	58.7			51.9	37.7	34.6	42.5	37.7	42.3	32.7							31.9556	16.4881
																											36.4944	13.8267
					I/II	III	IV/V	VI-VII	VIII	IX	X			I/II	III	IV/V	VI/VII	VIII	IX	X							73.3678	6.38358
				WT average	68.2463	67.0125	66.33	69.09	67.5788	76.3213	74.215		WT average	63.25	50.5338	57.7013	61.475	56.2225	61.9	54.3875							36.5449	20.6956
				Rbm4dKO average	56.6222	58.4189	55.4211	61.3633	57.4678	64.8778	60.9778		Rbm4dKO average	46.1778	41.8222	41.3111	46.5644	38.3111	40.8111	37.9444							40.6804	16.2593
				Stdev WT	6.92493	8.45398	5.70801	6.20786	8.31545	7.31541	8.04058		Stdev WT	5.78199	4.04443	2.37728	3.63269	4.69426	5.81206	5.49036							41.5086	9.49139
				Stdev dKO	7.60555	5.83095	10.5444	7.35315	10.3064	7.55443	9.91461		Stdev dKO	11.9536	4.34735	7.83222	6.7197	9.76005	9.74621	7.20731							43.1585	16.3114
				SEM WT	2.30831	2.81799	1.90267	2.06929	2.77182	2.43847	2.68019		SEM WT	1.92733	1.34814	0.792425	1.2109	1.56475	1.93735	1.83012							41.454	13.9636
				SEM dKO	2.40509	1.84391	3.33442	2.32527	3.25918	2.38892	3.13527		SEM dKO	3.78007	1.37475	2.47676	2.12496	3.0864	3.08202	2.27915							40.773	12.4333
				P-Value	0.00507407	0.0262684	0.02006	0.0345879	0.0433416	0.0064231	0.0090188		P-Value	0.00228957	0.000685079	4.4244e-05	5.25687e-05	0.000275769	8.48987e-05	0.000100625							27.1168	14.7807
																											19.1301	15.8948
																											41.4664	41.1772
																											39.9936	23.3458
																										Average	35.3148	21.858
																										Stdev	11.1588	12.6275
																										SEM	2.03731	2.30545
																										P-value	5.14215e-05

## Sheet: Figure 4
4A: Bdnf RT-qPCR										4D: TrkB T1 vs. FL ratio
normalized to WT (set to 1)	trial 1	trial 2	trial 3	average	stdev	sem	P-value			P10 Cerebellar lysates IB	1		2		3
E13.5 dKO whole brain	0.882703	1.01866	0.713672	0.871677	0.152791	0.0882136	0.219444				WT	dKO	WT	dKO	WT	dKO
E18.5 dKO whole brain	0.597358	0.41466	0.514057	0.508691	0.091467	0.0528085	0.000742709			tubulin	9334.12	8913.54	6279.23	8842.47	7344.32	8022.34
E18.5 dKO cerebellum	0.710382	0.675175	0.427304	0.604287	0.15428	0.0890733	0.0113116			t1	4496.83	15599	4088.81	24400.5	4934.98	13343.5
P0 dKO cerebellum	0.659754	0.566442	0.799221	0.675139	0.11715	0.0676364	0.00862895			fl	13328.4	9359.21	5993.76	20633.7	799.32	1334.32
P7 dKO cerebellum	0.466516	0.52003	0.345478	0.444008	0.0894262	0.0516302	0.00042163			fl/tubulin	1.42792	1.05	0.954538	2.33347	0.108835	0.166325
	1	1	1	1	0	0				t1/tubulin	0.481763	1.75004	0.651165	2.75947	0.671945	1.66329
4B: BDNF protein										/WT	P10 FL		P10 T1
	E18.5 wb		E18.5 cbl		P0 cbl		P7 cbl				WT	dKO	WT	dKO
	WT	dKO	WT	dKO	WT	dKO	WT	dKO			1	0.735334	1	3.63257
GAPDH	26572.3	28400.6	22206.2	19863.5	14434.1	22672.5	20078.7	18432.3			1	2.44461	1	4.23774
mBDNF	26419.4	10250.3	6770.88	183.678	6893.18	177.263	7707.64	1505.33			1	1.52823	1	2.47534
mBDNF/GAPDH	0.994245	0.360918	0.30491	0.00924703	0.47756	0.00781843	0.383871	0.0816677		Average	1	1.56939	1	3.44855
/WT	1	0.363007	1	0.0303271	1	0.0163716	1	0.212748		Stdev	0	0.855381	0	0.895495
										SEM	0	0.493854	0	0.517014
GAPDH	27445.4	23448.4	29332.1	25541.3	33483.5	29844.2	29574.4	30021.3		P-value	0.313138		0.00906426
mBDNF	16779.2	6334.2	5333.29	900.2	21753.7	10319.2	8933.23	3422.31
mBDNF/GAPDH	0.611367	0.270133	0.181824	0.0352448	0.649685	0.345769	0.302059	0.113996
/WT	1	0.441852	1	0.19384	1	0.53221	1	0.377396
GAPDH	29943.2	23669	24779.7	26779.9	27548.8	29980.3	27432.3	28349.4
mBDNF	18994.3	8841.21	7893.7	2099.56	23305.7	1563.4	8002.42	4128.52
mBDNF/GAPDH	0.634343	0.373535	0.318555	0.0784006	0.845982	0.0521475	0.291715	0.14563
/WT	1	0.588854	1	0.246113	1	0.0616414	1	0.499219
Average	1	0.464571	1	0.15676	1	0.203408	1	0.363121
Stdev	0	0.114625	0	0.11257	0	0.285649	0	0.143768
SEM	0	0.0661786	0	0.0649925	0	0.16492	0	0.0830047
P-value	0.0325073		0.00899902		0.0252673		0.00355113
4C: Ntrk2-fl/total	E13.5		E18.5		P0		P8		P10				FL	T1	total	FL/total
	E13.5 WT	E13.5 dKO	E18.5 wt	E18.5 dko	P0 wt	P0 dko	P8 WT	P8dko	P10 wt	P10 dko		1	42842.5	39289.4	82132	0.521631
	0.5216	0.48699	0.4587	0.2919	0.357	0.173	0.418	0.3259	0.4147	0.208		2	33983	35798.5	69781.5	0.486991
	0.563	0.4921	0.507	0.339	0.361	0.22268	0.3548	0.342	0.447	0.225		3	40189.4	47412.7	87602.1	0.458772
	0.4965	0.509	0.3809	0.3169	0.30159	0.1571	0.409	0.2934	0.3389	0.321		4	15662.6	37984	53646.5	0.291959
Average	0.527033	0.49603	0.448867	0.315933	0.339863	0.18426	0.393933	0.320433	0.4002	0.251333		5	17988.7	32300.2	50289	0.357707
/WT	1	0.941174	1	0.703847	1	0.542159	1	0.81342	1	0.628019		6	6611.1	31562.2	38173.3	0.173186
Stdev	0.0335813	0.0115193	0.0636225	0.0235649	0.033206	0.0342093	0.0341879	0.0247569	0.0554895	0.0609289		7	34256.5	47648.1	81904.7	0.418249
SEM	0.0193882	0.00665066	0.0367325	0.0136052	0.0191715	0.0197507	0.0197384	0.0142934	0.0320369	0.0351773		8	18813.3	38903.6	57716.9	0.325959
P-value	0.204934		0.0274373		0.00482422		0.0393183		0.035226			9	21116	29798.8	50914.8	0.414732
												10	6771.98	25705.9	32477.9	0.208511
												11	39853.2	30872.3	70725.5	0.563492
												12	31187.3	32180.4	63367.7	0.492164
												13	37568.4	36404.2	73972.7	0.507869
												14	17343.3	33803.1	51146.4	0.339091
												15	15789	27874.4	43663.4	0.361607
												16	7680.4	26810.1	34490.5	0.222681
												17	23359.5	42478	65837.5	0.354806
												18	17503.6	33674.5	51178.1	0.342014
												19	19689.3	24347	44036.3	0.447115
												20	9563.98	20216.3	29780.3	0.321151
												21	35378.8	35872.3	71251	0.496537
												22	30792.9	29652.4	60445.3	0.509434
												23	23407.6	38043.3	61450.9	0.380916
												24	13343.3	28757.8	42101.1	0.316935
												25	10458.7	24219.5	34678.2	0.301593
												26	4680.4	25098.8	29779.2	0.15717
												27	25899.5	37364.9	63264.4	0.409385
												28	13023.4	31360.7	44384.1	0.293426
												29	10449.8	20397.3	30847.1	0.338762
												30	5563.98	19070.5	24634.5	0.225861

## Sheet: Figure 5
5B: Bdnf RT-qPCR
2^–∆∆Ct method	Bdnf
0323 siC-1,2,3	1
0323 siRbm4 150 pmol-1	0.190342
0323 siRbm4 150 pmol-2	0.565135
0323 siRbm4 150 pmol-3	0.278677
Average	0.344718
Stdev	0.19593
SEM	0.11312
P-value	0.00441459
5B: Ntrk2 RT-PCR
RBM4 KD	FL	T1	FL+T1	FL/total	/siC			Average	Stdev	SEM
--	28791.7	45577.2	74368.9	0.387147	1		siC 150 pmol	1	0	0
+	8142.15	38787.5	46929.7	0.173497	0.448142		150 pmol	0.585156	0.213997	0.123551
++	1424.06	13351.3	14775.3	0.096381	0.248952		300 pmol	0.361591	0.111642	0.0644563
+++	875.305	17128.2	18003.5	0.0486187	0.125582		450 pmol	0.275074	0.139953	0.0808019
--	25955.5	43364.3	69319.9	0.374431	1
+	8264.91	38148.9	46413.8	0.17807	0.475575
++	3904.38	24773	28677.4	0.136148	0.363614
+++	4453.91	35642.8	40096.7	0.111079	0.296661
--	29738.8	47141.3	76880.2	0.38682	1
+	22496.1	47424.5	69920.6	0.321738	0.83175
++	9328.57	41742.2	51070.8	0.18266	0.472208
+++	6801.74	36832.5	43634.3	0.155881	0.40298
siC	150	300	450	P-value
1	0.448	0.2489	0.1255	siC vs. +	0.0278576
1	0.475	0.3636	0.2966	siC vs. ++	0.000583628
1	0.83	0.4722	0.4029	siC vs. +++	0.000853855
5C: Bdnf RT-qPCR
2^–∆∆Ct method
AAV-				Average	stdev	SEM	P-value
vec	1	1	1	1
Rbm4	3.44221	1.719	3.675	2.9454	1.06845	0.616872	0.034393
5C: Ntrk2-fl/total RT-PCR
AAV-				Average	stdev	SEM	P-value
vec	1	1	1	1
Rbm4	2.49	2.06377	1.4128	1.98886	0.542493	0.313209	0.0342767
RT-PCR/ WT GC: AAV-	FL	T1	total	FL/total	/vec
vec	9538.08	53116.9	62655	0.152232	1
AAV-Rbm4	33835.7	55314.2	89149.9	0.379538	2.49316
vec	10472.4	50972.6	61445	0.170436	1
AAV-Rbm4	34092.5	62832.8	96925.3	0.35174	2.06377
vec	14332.2	51231.3	65563.6	0.2186	1
AAV-Rbm4	19832.4	44382.2	64214.6	0.308845	1.41283
5D: Bdnf RT-qPCR
2^–∆∆Ct method
AAV-				Average	stdev	SEM	P-value	P-value	P-value
WT	1	1	1	1			0.00726857	0.84567
AAV-empty	0.621288	0.695762	0.415619	0.577556	0.145101	0.0837768			0.0274393
AAV-RBM4	0.990801	1.12506	0.831248	0.982369	0.203434	0.117456
5D: Ntrk2-fl/total RT-qPCR
	Average	stdev	SEM	P-value	P-value	P-value
WT	1	0	0	0.00195093	0.989316
AAV-vec	0.577237	0.101438	0.0585653			0.00483037
AAV-Rbm4	1.00165	0.080554	0.0465079
GC source		FL	T1	FL+T1	FL/total	/WT
WT	WT	6486.02	15931	22417	0.289335	1
dKO	AAV-vec	4964.28	20140	25104.3	0.197746	0.683451
dKO	AAV-Rbm4	6470.42	13964.2	20434.7	0.316639	1.09437
WT	WT	7956.28	14210.6	22166.9	0.358926	1
dKO	AAV-vec	4185.84	20041.2	24227	0.172776	0.481368
dKO	AAV-Rbm4	5858.03	11113	16971	0.345179	0.961699
WT	WT	6549.79	14925.2	21474.9	0.304997	1
dKO	AAV-vec	4928.33	23575.6	28503.9	0.1729	0.566891
dKO	AAV-Rbm4	8349.86	20501.9	28851.8	0.289405	0.94888
5E: BDNF/DAPI
ICC fluorescence	100um x 100um integrated intensity
WT	DAPI	BDNF	BDNF/DAPI		BDNF/DAPI	Average	stdev	SEM	P-value	P-value	P-value	P-value	P-value
	298094	983297	3.29861		WT	1.37498	0.785413	0.226729		0.440981		0.00279496	0.000673608
	303324	203179	0.669841		dKO-untreated	0.600847	0.134966	0.0389613			0.000385037
	783223	448292	0.572368		dKO-AAV-vec	0.445827	0.213429	0.0616117	4.9774e-05
	288394	384990	1.33494		dKO-AAV-RBM4	1.16978	0.4513	0.130279
	177890	122832	0.690494
	289931	320021	1.10378
	100932	189021	1.87276
	32031	28893	0.902032
	229331	429903	1.8746
	142894	288942	2.02207
	334782	430404	1.28562
	89424	78032	0.872607
untreated-dKO	DAPI	BDNF	BDNF/DAPI
	290311	213714	0.736155
	204920	106357	0.519017
	251128	90191	0.359144
	370817	225366	0.607755
	211522	181664	0.858842
	75097	45094	0.600477
	119214	73204	0.614055
	241512	134793	0.558121
	129619	62047	0.478688
	214337	105268	0.491133
	328603	243000	0.739494
	201802	130623	0.647283
AAV-vec-dKO	DAPI	BDNF	BDNF/DAPI
	485393	176702	0.364039
	491909	234705	0.477131
	282804	190618	0.674029
	302209	86007	0.284594
	372950	195537	0.524298
	563640	417088	0.73999
	500909	224157	0.4475
	293940	46499	0.158192
	403429	329469	0.816672
	402936	159341	0.39545
	249977	40723	0.162907
	478542	146014	0.305123
AAV-RBM4-dKO	DAPI	BDNF	BDNF/DAPI
	395382	290303	0.734234
	433128	382085	0.882153
	783717	829945	1.05899
	752177	1599866	2.12698
	643749	1239677	1.92571
	185143	165301	0.892829
	296794	165267	0.556841
	459529	503812	1.09637
	469336	573965	1.22293
	509721	633039	1.24193
	456733	536716	1.17512
	489908	550280	1.12323
5E: pTrkB (Y816)/DAPI
ICC fluorescence	100um x 100um integrated intensity
WT	DAPI	pTrkB	pTrkB/DAPI		pTrkB/DAPI	Average	stdev	SEM	P-value	P-value	P-value	P-value	P-value
	3905755	1770016	0.453182		WT	0.680131	0.213117	0.0615217		0.0760572		1.71718e-07	3.69272e-07
	4937439	2536506	0.513729		Rbm4dKO-untreated	0.1956	0.0689167	0.0198945			0.000247923	***
	5788910	2352407	0.406364		Rbm4dKO-AAV-vec	0.221355	0.0641919	0.0185306	0.000337408
	2534912	1339992	0.528615		Rbm4dKO-AAV-RBM4	1.06759	0.688724	0.198817	***		***
	5907678	3443779	0.582933
	6639968	6056537	0.912133
	4699306	3569502	0.759581
	2878313	2974660	1.03347
	3255837	1866226	0.573194
	4106512	4096731	0.997618
	4156974	2551218	0.61372
	4078314	3209767	0.787033
dKO-untreated	DAPI	pTrkB	pTrkB/DAPI
	623776	77936	0.124942
	443659	75157	0.169403
	440684	132845	0.301452
	415228	108303	0.260828
	280336	78594	0.280356
	409956	37184	0.0907024
	638320	84510	0.132394
	495785	82190	0.165777
	817004	180910	0.221431
	809547	132857	0.164113
	428302	71109	0.166025
	685271	184868	0.269774
dKO-AAV-vec	DAPI	pTrkB	pTrkB/DAPI
	659502	82603	0.125251
	1227347	209600	0.170775
	682347	96679	0.141686
	538634	105158	0.195231
	1073391	336829	0.313799
	1198179	377522	0.31508
	1133189	260679	0.23004
	1273759	222992	0.175066
	817566	217700	0.266278
	890860	170274	0.191134
	1218498	329785	0.270649
	1048961	274060	0.261268
dKO-AAV-RBM4	DAPI	pTrkB	pTrkB/DAPI
	394006	173381	0.440047
	508621	143904	0.28293
	719680	188120	0.261394
	709849	179134	0.252355
	429041	357463	0.833167
	440177	707968	1.60837
	250178	499082	1.99491
	373677	738535	1.9764
	185023	284356	1.53687
	374516	243815	0.651014
	249080	310553	1.2468
	363055	626924	1.7268

## Sheet: Figure 6
6B: BDNF IB
P0 cerebellar lysates	WT	dKO	dKO-mo	dKO-DHF		P0	WT	dKO	dKO-mo	dKO-DHF
BDNF	23671.4	7034.47	7520.67	12658.4			1	0.1869	0.36668	0.3838
GAPDH	45454.7	72254.8	39371.3	63320.3			1	0	0	0.8801
BDNF/GAPDH	0.520769	0.0973565	0.191019	0.19991			1	0.06716	0.08788	0.7766
/WT	1	0.186948	0.366802	0.383875		Average	1	0.0846867	0.15152	0.680167
						Stdev	1	0.0946747	0.191445	0.261826
P0 cerebellar lysates	WT	dKO	dKO-mo	dKO-DHF		SEM	0	0.0546604	0.110531	0.151165
BDNF	11352.1	0	0	8214.19		P-value	7.45262e-05	***
GAPDH	35234.8	30758.1	30099	28968.3		P-value	0.00154851		**
BDNF/GAPDH	0.322183	0	0	0.283557		P-value	0.101825			ns
/WT	1	0	0	0.880113		P-value			0.0476829	*
						P-value		0.0207533		*
P0 cerebellar lysates	WT	dKO	dKO-mo	dKO-DHF		P-value		0.616597	ns
BDNF	13349.2	800.34	1033.2	9034.55
GAPDH	34432.1	30733.2	30324.3	30004.3
BDNF/GAPDH	0.387697	0.0260415	0.0340717	0.301108
/WT	1	0.0671698	0.0878821	0.776658
6D: Foliation index						6H: PC main dendritic length
F.I./100	WT	dKO	dKO-mo	dKO-DHF		P8 Calbindin+ PC (μm)	WT	dKO	dKO-mo	dKO-DHF
	0.204	0.134	0.173	0.298			28.4473	59.803	19.368	25.6394
	0.231	0.159	0.11	0.201			25.2675	13.7394	19.368	34.8098
	0.242	0.114	0.08	0.245			37.0252	43.3653	20.747	35.4303
Average	0.225667	0.135667	0.121	0.248			28.0116	18.91	22.044	22.3157
Stdev	0.0195533	0.0225462	0.0474658	0.0485695			38.9866	15.2863	19.069	26.701
SEM	0.0112891	0.0130171	0.0274044	0.0280416			40.9464	14.046	20.862	30.3582
P-value	0.00641295	**					42.1834	16.7285	21.147	25.8198
P-value	0.0241993		*				30.9374	16.6151	16.595	29.7666
P-value	0.501027			ns			27.9517	36.5933	17.233	30.8381
P-value			0.031702	*			31.9436	32.3569	18.363	32.6336
P-value		0.0220905		*			29.024	40.6853	12.649	26.6555
P-value		0.654062	ns				33.1326	43.5681	21.598	40.7217
							40.1247	19.0966	27.829	27.9421
6D: icf depth at P30							45.5841	19.706	20.497	11.8032
icf depth (μm)	WT	dKO	dKO-mo	dKO-DHF			4.16815	14.7319	37.993	28.0083
	189.148	23.42	25.43	45.6			32.1682	12.5111	10.093	34.9297
	172.321	77.541	35.478	80.233			29.8982	16.9448	20.765	33.5935
	144.53	103.3	88.43	94.68			31.9556	16.4881	17.247	34.516
	100.42	22.52	55.43	135.43			36.4944	13.8267	20.118	34.9711
	99.5	33.43	34.339	163.3			73.3678	6.38358	20.662	35.389
	201.29	54.27	108.21	133.4			36.5449	20.6956	19.275	10.9758
Average	151.201	52.4135	57.8862	108.774			40.6804	16.2593	19.711	27.5946
Stdev	44.0253	32.6156	33.4109	43.1144			41.5086	9.49139	21.526	28.0687
SEM	17.9733	13.3153	13.6399	17.6014			43.1585	16.3114	14.108	31.2932
P-value	0.00130127	**					41.454	13.9636	9.532	29.4687
P-value	0.00202543		**				40.773	12.4333	5.543	41.1354
P-value	0.122585			ns			27.1168	14.7807	10.32	41.8718
P-value			0.0453785	*			19.1301	15.8948	11.436	23.4368
P-value		0.0286836		*			41.4664	41.1772	18.422	13.9169
P-value		0.779894	ns				39.9936	23.3458	43.232	34.545
						Average	35.3148	21.858	19.2451	29.505
6F:Ki67+ thickness						Stdev	11.1588	12.6275	7.49122	7.64982
P0 Ki67+ thickness (μm)	WT	dKO	dKO-mo	dKO-DHF		SEM	2.03731	2.30545	1.3677	1.39666
	25.168	59.533	40.985	18.54		P-value	5.14215e-05	***
	23.526	31.169	25.274	16.106		P-value	1.67071e-08		***
	24.819	33.201	20.925	22.886		P-value	0.0220847			*
	17.306	35.257	31.049	16.013		P-value			2.26831e-06	***
	20.656	29.707	28.43	30.348		P-value		0.00626396		**
	22.019	29.558	44.32	22.256		P-value		0.333739	ns
	14.183	43.49	48.77	24.322
	28.43	37.662	58.544	27.443
	22.1	51.359	37.85	30.43
Average	22.023	38.9929	37.3497	23.1493
Stdev	4.28088	10.4927	12.1271	5.55977
SEM	1.42696	3.49756	4.04235	1.85326
P-value	0.000369291	***
P-value	0.00252775		**
P-value	0.636645			ns
P-value			0.00565693	**
P-value		0.0010262		**
P-value		0.762499	ns

## Sheet: Figure 7
7A: Rotarod Testing											7B: Open-field test					7C: EPM	All In zone					7D: icf depth at P80					7H: Rotarod Testing
Latency to fall (s)		Test 1	Test 2	Test 3							Cumulative duration in S5 (%)	WT	dKO-mock	dKO-DHF			CA /center-point	WT	mock	DHF		icf depth (μm)	WT	dKO-mock	dKO-DHF		Latency to fall (s)		Test 1	Test 2	Test 3
	WT	206	241	275		Average	Test 1	Test 2	Test 3			3.46	4.87043	6.16264				0.877264	0.761988	0.794711			240.475	225.12	164.22			dKO-mock-post	170	114	274
		300	300	287		WT	222.444	237.222	263.444			1.50431	2.16259	9.88466				0.847372	0.578482	0.877418			210	80.5	244				51	169	286
		202	235	300		mock	122.375	158.25	216.75			1.41313	8.16112	7.81602				0.995423	0.766387	0.71133			261.3	169.66	238				154	226	17
		159	230	204		DHF	231.333	252.222	286.556			1.84072	4.29887	9.22881				0.780406	0.631704	0.68735			258.49	22.435	224.3				66	112	212
		211	251	266								2.0922	6.68248	3.18643				0.979342	0.860641	0.746			240.8	157.4	198.32				67	70	57
		278	162	205		Stdev	Test 1	Test 2	Test 3			1.42535	1.89855	6.3				0.899142	0.777578	0.626			200.54	220.32	155.43				131	52	123
		169	168	234		WT	48.1121	47.103	39.5604			1.37229	3.47636	5.095				0.902616	0.728705	0.58			235.34	168.77	238.83				132	171	214
		214	260	300		dKO-mock	91.1591	85.6334	61.8194			2.24	4.06028	4.03				0.895441	0.862164	0.623			WT	dKO-mock	dKO-DHF				258	300	300
		263	288	300		dKO-DHF	70.2353	51.9417	22.2099			2.61		4.43				0.959494		0.545		Average	235.278	149.172	209.014			Average	128.625	151.75	185.375
	dKO-mock	135	166	193							Average	1.99533	4.45134	6.23706			Average	0.904056	0.745956	0.687868		Stdev	22.8004	73.5751	36.921			Stdev	68.5106	82.633	107.815
		253	248	300		SEM	Test 1	Test 2	Test 3		Stdev	0.699048	2.13133	2.33199			Stdev	0.067463	0.099807	0.106863		SEM	8.61775	27.8088	13.9548			SEM	24.2221	29.2152	38.1182
		1	109	231		WT	16.0374	15.701	13.1868		SEM	0.233016	0.753539	0.77733			SEM	0.0224877	0.0352871	0.0356209		P-value	0.0119741						Test 1	Test 2	Test 3
		73	23	104		mock	32.2296	30.276	21.8565		P-value	0.00510446					P-value	0.00151738				P-value	0.13529					dKO-DHF-post	232	300	300
		227	300	279		DHF	23.4118	17.3139	7.40329		P-value	8.30421e-05					P-value	0.000100376				P-value		0.0784851					235	300	300
		45	111	230							P-value		0.121762				P-value		0.266722										251	293	300
		181	146	227		P-value	Test 1	Test 2	Test 3																				127	199	214
		64	163	170		WT v mock	0.0114446	0.0301253	0.0799514								OA /center-point	WT	mock	DHF									196	187	125
	dKO-DHF	132	193	300		WT v DHF	0.758151	0.530111	0.145984									0.122736	0.238012	0.205289									300	300	300
		102	300	300		mock v DHF	0.0140312	0.0141892	0.00626941									0.152628	0.421518	0.122582									256	169	203
		235	300	300														0.00457747	0.233613	0.28867									170	212	233
		258	275	298														0.219594	0.368296	0.31265								Average	220.875	245	246.875
		300	300	300														0.0206575	0.139359	0.254								Stdev	54.4385	58.2163	64.7422
		277	191	290														0.100858	0.222422	0.374								SEM	19.2469	20.5826	22.8898
		300	300	281														0.0973836	0.271295	0.42								P-value	0.00990276	0.0206008	0.188272
		255	218	278														0.104559	0.137836	0.377
		223	193	232														0.0405058		0.455
																	Average	0.0959445	0.254044	0.312132
																	Stdev	0.067463	0.099807	0.106863
																	SEM	0.0224877	0.0352871	0.0356209
																	P-value	0.00151738
																	P-value	0.000100376
																	P-value		0.266722

## Sheet: S1
S1B: body weight
Wildtype Body Weight Raw Data (g)	P0	P1	P2	P3	P4	P5	P6	P7	P8	P9	P10	P11	P12	P13	P14	P15	P16	P17	P18	P19	P20
	1.4185	1.52	2.216	2.12	2.32	3.256	3.5329	4.04	4.6	6.2509	7.78	7.966	8.1348	8.9032	8.0471	8.2024	8.11	8.29	9.87	9.561	9.88
	1.366	1.4	1.54	1.54	1.86	3.407	4.6863	3.42	3.94	5.1	6.3477	6.5698	7.0238	7.337	9.3047	9.5907	9.76	9.87	9.9	10.37	11.31
	1.3855	1.38	1.42	1.82	2.68	3.9394	3.4159	4.92	5.46	4.64	5.6	7.234	7.121	8.9032	8.873	8.943	9.023	9.898	10.12	10.34	11.32
	1.3081	1.64	1.74	2.298	3.189	3.175	3.8138	4.835	4.625	6.28	5.34	7.543	8.021	7.3371	7.653	8.021	8.342	8.453	9.423	10.21	10.43
	1.551	1.514	1.884	2.6157	2.714	2.32	3.54	5.3948	4.7095	6.2509	6.98	6.354	7.854	8.047	8.23	8.354	8.55	8.78	9.1	9.332	9.78
	1.4873	1.5564	1.8712	2.4001	2.756	3.38	2.9	4.17	5.014	5.5797	6.032	6.564	7.23	7.458	7.89	8.012	8.018	8.221	8.34	8.544	8.988
	1.4041	1.6186	2.005	2.3269	2.9126	2.78	4.1	4.55	5.7726	5.854	6.0355	6.4543	7.01	7.233	7.96	7.99	8.21	8.334	8.67	9.12	9.22
Average	1.41721	1.51843	1.81089	2.1601	2.63309	3.17963	3.7127	4.47569	4.87444	5.70793	6.30217	6.95501	7.48494	7.88836	8.27969	8.44473	8.57329	8.83514	9.34614	9.63957	10.1326
Stdev	0.0801237	0.0995537	0.271409	0.368287	0.429478	0.512123	0.565515	0.655051	0.606489	0.640928	0.837499	0.627012	0.496915	0.742469	0.592457	0.605813	0.621761	0.738824	0.672808	0.697677	0.932355
SEM	0.0302839	0.0376278	0.102583	0.139199	0.162327	0.193564	0.213745	0.247586	0.229231	0.242248	0.316545	0.236988	0.187816	0.280627	0.223928	0.228976	0.235004	0.279249	0.254298	0.263697	0.352397
dKO Body Weight Raw Data (g)	P0	P1	P2	P3	P4	P5	P6	P7	P8	P9	P10	P11	P12	P13	P14	P15	P16	P17	P18	P19	P20
	1.231	1.32	1.3462	1.48	1.72	1.5234	2.3	2.9518	3.3889	3.54	3.87	4.32	5.34	5.88	6.65	6.9	7.99	8.32	8.65	8.93	9.23
	1.388	1.34	1.4424	1.38	1.77	2.05	2.36	3.43	3.16	3.34	3.85	4.34	5.432	5.89	6.66	7.32	8.22	8.43	8.56	8.76	8.66
	1.373	1.16	1.1513	1.28	1.48	1.582	2.12	2.8437	3.06	3.28	3.78	3.98	4.34	5.453	6.43	7.21	7.85	8.32	8.44	8.89	8.67
	1.1112	1.2538	1.4622	1.351	1.783	1.431	2.0152	2.0044	2.53	2.98	3.87	4.89	5.465	6.44	6.99	7.322	7.342	7.86	8.1	8.43	8.21
	1.01	1.0211	1.2219	1.36	1.4718	1.441	2.0892	2.9018	3.421	3.66	4.54	5.32	6.57	6.66	7.445	7.565	7.234	7.87	8.01	8.21	8.853
	1.355	1.2352	1.3223	1.483	1.3444	1.482	3.0634	3.1021	4.1	4.32	4.9	5.33	6.45	6.98	6.548	6.896	7.01	7.454	7.98	7.98	8.843
	1.1709	1.1918	1.3386	1.522	1.3401	1.544	2.0618	2.343	2.87	3.32	4.112	5.22	5.89	6.45	6.87	7.34	7.56	7.89	8.01	8.21	8.7
	1.1827	1.0122	1.2321	1.301	1.4842	1.833	2.9898	3.421	3.34	3.65	4.11	4.99	6.34	6.894	7.21	7.89	7.78	7.94	8.32	8.11	9.32
	1.109	1.1954	1.343	1.341	1.402	1.564	2.0495	2.654	3.87	3.898	4.29	4.89	5.89	6.65	7.21	7.54	7.45	7.34	7.742	8.43	8.68
	1.1709	1.1325	1.5126	1.7764	1.654	1.445	2.43	2.65	2.54	3.34	4.61	5.33	5.68	6.44	6.87	7.33	7.895	7.93	8.12	8.32	8.67
	1.179	1.232	1.435	1.543	1.632	1.773	1.887	2.54	3.43	3.546	4.11	4.34	5.23	5.89	6.984	7.43	7.83	8.23	8.54	9.5	8.12
	1.28	1.321	1.8861	1.932	2.0198	2.233	2.22	2.34	3.332	3.433	3.9	5.43	5.89	6.32	6.77	7.66	8.01	8.21	8.45	8.1	8.33
	1.414	1.432	1.7418	1.87	2.21	2.455	2.665	2.877	3.03	4.245	4.67	5.66	4.89	5.34	5.89	6.532	6.65	7.23	7.89	8.56	8.76
	1.232	1.483	1.5212	1.64	1.76	1.87	2.32	2.44	2.78	2.98	3.54	4.54	5.43	6.44	7.123	7.65	7.75	7.56	7.85	7.99	8.33
	1.132	1.232	1.7233	1.877	1.99	2.18	2.39	2.43	2.89	3.43	4.212	4.87	5.34	6.32	6.45	6.84	7.12	7.21	7.66	7.86	8.121
Average	1.22258	1.23747	1.44533	1.54243	1.67075	1.76043	2.33073	2.72859	3.18279	3.5308	4.1576	4.89667	5.6118	6.2698	6.80667	7.295	7.5794	7.85293	8.1548	8.41867	8.63313
Stdev	0.118066	0.131257	0.206811	0.224747	0.26022	0.332103	0.344453	0.402661	0.442792	0.387815	0.381924	0.496828	0.592016	0.484574	0.390023	0.366516	0.435987	0.410895	0.317188	0.444938	0.362041
SEM	0.0304846	0.0338904	0.0533983	0.0580293	0.0671884	0.0857487	0.0889375	0.103967	0.114328	0.100133	0.0986123	0.12828	0.152858	0.125116	0.100703	0.094634	0.112571	0.106093	0.0818977	0.114882	0.0934786
P-value	0.000821277	6.7763e-05	0.00225078	8.7882e-05	2.16501e-06	1.55117e-07	6.49884e-07	1.87764e-07	3.60189e-07	3.44374e-09	5.64217e-08	6.09362e-08	5.25084e-07	5.13174e-06	8.7284e-07	1.9275e-05	0.000309685	0.000638953	1.31226e-05	6.87774e-05	2.11927e-05
S1E: hippocampal area
P30 hippocampus (mm^2)	WT	Rbm4dKO
	0.945135	0.856993
	1.10536	0.880445
	1.03772	0.990196
Average	1.02941	0.93532
Stdev	0.0804355	0.0776057
SEM	0.0464395	0.0448057
P-value	0.285566
S1H: lobule number
P30 average lobule number	WT	Rbm4dKO
	9	9
	9	8
	9	8
	9	8
	9	9
	8	9
Average	8.83333	8.5
Stdev	0.408248	0.547723
SEM	0.166667	0.223607
P-value	0.259573
S1I: vermis area
P30 vermis (mm^2)	WT	Rbm4dKO
	5.95	5.053
	4.796	6.243
	5.032	5.34
Average	5.25933	5.54533
Stdev	0.609663	0.621004
SEM	0.351989	0.358537
P-value	0.599646
S1J: cerebellum weight	P0		P8		P20
weight (mg)	WT	Rbm4dKO	WT	Rbm4dKO	WT	Rbm4dKO
	30	30	74.6	73.8	78.5	94.3
	39	21.5	77.87	71.8	93.5	98.4
	36.9	24.4	82.7	77.3	88.3	64.1
	38.8	22.3	84.5	73.3	98.5	101.2
	42.32	20.3	78.8	78.4	100	88.2
Average	37.404	23.7	79.694	74.92	91.76	89.24
Stdev	4.57538	3.82557	3.94363	2.80125	8.71998	14.88
SEM	2.04617	1.71085	1.76364	1.25276	3.89969	6.65452
P-value	0.000887286		0.0583697		0.752263

## Sheet: S2
S2: Rotarod Training		Training					Training
Latency to fall (s)	WT	0 rpm	4 rpm	4 rpm	4 rpm	Rbm4dKO	0 rpm	4 rpm	4 rpm	4 rpm
		60	60	60	60		27	24	55	60
		60	60	60	60		24	24	45	60
		60	60	60	60		33	45	57	60
		60	60	60	60		23	26	46	60
		60	60	60	60		17	28	60	60
		60	60	60	60		56	60	60	60
		60	60	60	60		11	14	36	60
		60	60	60	60		18	52	57	60
		60	60	60	60		24	55	60	60
		60	60	60	60		20	48	55	60
		60	60	60	60		17	26	60	60
		60	60	60	60		60	60	60	60
		58	60	60	60		17	7	60	60
		60	60	60	60		31	44	29	60
		60	60	60	60		60	58	59	60
		60	60	60	60		45	55	60	60
		60	60	60	60		57	60	60	60
	Average	59.8824	60	60	60	Average	31.7647	40.3529	54.0588	60
	Stdev	0.485071	0	0	0	Stdev	17.0093	17.7375	9.44372	0
	SEM	0.117647	0	0	0	SEM	4.12536	4.30197	2.29044	0
	P-value	1.05491e-07	6.96211e-05	0.0141961

## Sheet: S3
S3A: layer thickness	EGL		ML
P10 layer thickness (μm)	WT	Rbm4dKO	WT	Rbm4dKO
	30.132	57.9	76.083	49.63
	29.542	58.07	90.31	39.098
	36.521	69.21	68.31	50.578
	24.1	42.393	82.32	50.069
Average	30.0738	56.8933	79.2558	47.3438
Stdev	5.08392	11.0206	9.33563	5.5108
SEM	2.54196	5.51028	4.66781	2.7554
P-value	0.00447297		0.0010651
S3C: CC3+	cerebellar cortex
P0 apoptotic events	WT	Rbm4dKO
	5	13
	6	29
	8	33
	13	18
Average	8	23.25
Stdev	3.55903	9.32291
SEM	1.77951	4.66146
P-value	0.0223286
S3D: P30 ML thickness	P30
calbindin+ ML (μm)	WT	Rbm4dKO
	152.4	162.6
	138.35	121.43
	129.39	108.88
	126.92	155.16
	151.06	156.87
	126.92	137.76
	96.7	116.85
	144.7	103.53
	115.92	147.73
Average	131.373	134.534
Stdev	17.8206	22.3618
SEM	5.94021	7.45392
P-value	0.744456
S3D: P30 PC dendritic length	ML
MetaMorph offline	lobules VI-VII
threshold image	Low: 125	High: 255 (max)
per 200 um ML field width	WT	Rbm4dKO
	3223.24	1792.2
	2724.03	2887.44
	2640.16	3210.8
	2318.9	2418.29
	3063.25	3873.34
	1950.88	3014.11
	2583.11	2870.44
	3454.8	3017.4
	3246.37	2394.49
Average	2800.53	2830.94
Stdev	488.273	585.632
SEM	162.758	195.211
P-value	0.906228
S3D: PC density	P30 PCL
calbindin+ somata/mm	WT	Rbm4dKO
	36	38
	37	34
	40	40
Average	37.6667	37.3333
Stdev	2.08167	3.05505
SEM	0.693889	1.01835
P-value	0.883461

[truncated: 2 more sheets: S4, S5]
